# Supplementary material for: State Anxiety and Nonlinear Dynamics of Heart Rate Variability in Students
Source: PLoS One. 2016 Jan 25;11(1):e0146131. doi: 10.1371/journal.pone.0146131 (PMC4726749; doi:10.1371/journal.pone.0146131)
Supplement: S2 Table — (XLSX) [file pone.0146131.s002.xlsx]

## Sheet: Unadjusted for heart rate
N	restAnxiety	rest est	exam		exam est	din anxiety	est din anxiety	HRrest	HRexam	SDNNrest	SDNNexam	LFrest	LFexam	HFrest	HFexam	SD1rest	SD1exam	SD2rest	SD2exam	SD1/SD2 rest	SD1/SD2 exam	GIrest	GIexam	CCMrest	CCMexam	TPVArest	TPVAexam	ApENrest	ApENexam	SampEnrest	SampEnexam	alpha1 rest	alpha1 exam	alpha2 rest	alpha 2 exam	LLE rest	LLE exam	PD2 rest	PD2 exam	av RR rest	av RR exam
1	17	0	48	31	2	31	1	59.3	96.9	59.3	45.7	1217.76	482.93	1219.77	389.4	36.8141	15.4054	76.2276	62.5433	0.48295	0.246316	0.549439	0.445637	0.255325	0.0910401	0.053871	0.0711662	1.1875	0.9342	1.825	1.039	1.035	1.394	0.927	0.873	0.1182	0.5652	4.022	3.5918	1006.9	622.7
2	18	0	22	4	0	4	0	62.1	88.8	38.1	20	375.09	77.86	389.87	245.11	28.9768	11.0965	49.9845	26.3398	0.579715	0.421284	0.567185	0.397327	0.239651	0.187873	0.0365777	0.0275864	1.2506	1.1923	1.936	1.672	0.934	1.169	0.924	0.539	0.4833	0.4935	3.6	3.077	967.2	676.4
3	8	0	39	31	1	31	1	57.2	59.4	54.7	64.9	134.96	955.76	782	2493.19	53.5636	49.4772	56.6526	76.8575	0.945476	0.643752	0.555965	0.448494	0.448629	0.347519	0.0380262	0.0536564	1.1734	1.0685	2.018	1.829	0.434	0.777	0.702	0.604	0.3567	0.3314	3.005	3.491	1051	1013.3
4	37	1	35	-2	1	-2	0	64.9	77.2	60	36.7	680.58	230.73	1671.89	297.28	45.4501	19.2894	71.6056	48.1134	0.634728	0.400916	0.571058	0.605242	0.344975	0.189635	0.0545043	0.0437303	1.1972	1.3112	2.016	1.782	0.582	0.914	1.127	0.905	0.2591	0.3184	3.329	5.1	928.4	778.9
5	35	1	43	8	1	8	0	99.7	105.7	26	27.5	100.04	34.7	86.97	23.71	15.0479	14.3821	33.2434	34.7217	0.452659	0.414212	0.375673	0.587234	0.19289	0.14431	0.0390299	0.043534	1.3786	1.0685	1.663	1.225	0.756	0.857	1.081	1.146	0.4168	0.6587	4.595	4.908	603.1	568.7
6	39	1	39	0	1	0	0	52.2	72.8	76.6	65.7	728.91	1702.26	3542.64	1393.64	76.021	41.2103	77.2558	83.1045	0.984017	0.495886	0.639476	0.313499	0.459565	0.236288	0.0469734	0.0712048	1.1258	1.2551	2.228	1.747	0.472	1.113	0.773	0.763	0.3181	0.3082	3.122	3.807	1155.8	829.4
7	5	0	51	46	2	46	1	56.3	89.9	60.5	42.2	902.02	517.46	1362.25	413.66	46.2553	17.3414	71.6543	58.0649	0.645535	0.298656	0.510969	0.484594	0.307219	0.129435	0.0589389	0.0612836	1.1524	1.2099	1.985	1.562	0.775	1.22	0.748	0.876	0.3532	0.2805	3.1	2.699	1069.1	670.4
8	33	1	40	7	1	7	0	54.8	68	96	87.7	1413.76	2976.69	3739.03	2404.85	91.3413	62.3808	85.3758	107.051	1.06987	0.58272	0.64074	0.433174	0.39382	0.280658	0.0633552	0.0854841	1.1472	1.2616	1.934	2.044	0.736	1.013	0.551	0.551	0.1913	0.3973	4.768	4.35	1102.9	891
9	23	0	38	15	1	15	1	78.9	81.5	52.8	33.5	662.78	411.1	677.95	311.51	25.54	17.3738	70.5674	43.8357	0.361923	0.396339	0.403949	0.437886	0.155938	0.175881	0.0654224	0.0453343	1.1786	1.2899	1.581	1.754	1.226	1.128	0.833	0.699	0.3411	0.3178	4.001	3.858	764.2	737.4
10	16	0	22	6	0	6	0	64.2	79.8	53.8	61.2	893.04	1018.45	1035.88	893.38	32.962	22.8294	68.1303	83.3701	0.483808	0.273832	0.510955	0.405842	0.229413	0.132517	0.0514196	0.0780603	1.1467	1.1707	1.991	1.455	0.977	1.075	0.528	1.13	0.1561	0.1768	3.389	3.455	937.7	756.6
11	21	0	48	27	2	27	1	69.6	64.7	75	62.1	1957.39	1367.26	1654.8	1200.18	45.0046	41.332	95.3791	77.3982	0.471849	0.534018	0.555052	0.566924	0.219642	0.258628	0.0778277	0.058677	1.2773	1.2622	1.9	2.009	1.176	1.01	0.762	0.838	0.3941	0.4673	3.687	2.727	868.5	931.2
12	43	1	33	-10	1	-10	0	63.2	67.4	32.8	30.4	91.08	129.49	634.48	312.34	32.4034	21.6796	33.9756	37.1089	0.953726	0.584215	0.720625	0.741023	0.456646	0.271021	0.0252304	0.0294646	1.1577	1.1292	2.132	2.068	0.372	0.69	0.985	1.01	0.1609	0.1589	3.171	3.41	951.1	890.7
13	23	0	39	16	1	16	1	68.7	107.6	85.7	21.3	1633.97	155.98	1653.53	49.08	48.6208	6.62656	111.531	29.2927	0.435939	0.226219	0.575398	0.37625	0.211492	0.100236	0.0894669	0.037129	1.2376	1.1444	1.698	1.248	0.911	1.447	1.312	1.082	0.3463	0.1694	2.162	4.011	882.9	558.6
14	19	0	34	15	1	15	1	77.8	90.8	84.8	63.8	2017.22	500.28	1260.64	909.38	31.9444	25.9694	115.774	87.631	0.27592	0.29635	0.414586	0.399806	0.119399	0.131064	0.105224	0.0930713	1.0638	1.0817	1.336	1.398	1.271	1.101	0.97	0.911	0.2233	0.1515	3.91	2.9	780.2	666.5
15	20	0	37	17	1	17	1	77.9	89.7	50.3	42.8	912.81	645.71	803.82	309.19	28.6666	17.371	65.5709	57.978	0.437185	0.299614	0.461173	0.42285	0.200324	0.127608	0.0600411	0.0611603	1.2695	1.1495	1.829	1.503	1.189	1.375	0.772	0.966	0.4426	0.0914	3.322	3.074	773.4	671.4
16	21	0	34	13	1	13	1	71.6	72.8	48.3	43.9	558.94	857.98	570.91	371.46	29.1813	23.2574	61.8406	58.2451	0.471878	0.399303	0.527615	0.514778	0.225992	0.181354	0.0520906	0.0499209	1.2737	1.2788	1.857	1.831	0.892	1.341	0.654	0.911	0.1392	0.1134	4.066	4.108	841.2	826.2
17	17	0	33	16	1	16	1	81	99.5	55.2	30	470.16	191.53	661.85	58.49	30.5647	10.6318	74.0256	40.9496	0.412894	0.259631	0.45258	0.465826	0.194173	0.113676	0.0702812	0.0479846	1.2496	1.2329	1.813	1.519	0.878	1.22	1.151	1.112	0.3957	0.1501	5.433	5.366	744.5	604.4
18	19	0	38	19	1	19	1	84.9	109.2	48.1	24	613.92	130.39	593.93	90.18	26.9214	8.37268	62.191	32.7932	0.432882	0.255318	0.536029	0.49714	0.217721	0.119278	0.0621203	0.0421654	1.2757	1.2098	1.804	1.542	0.948	1.083	0.958	1.089	0.3638	0.264	3.11	2.796	709.8	550.6
19	34	1	36	2	1	2	0	69.9	82.5	49.3	29.6	911.12	260.41	926.56	128.87	31.1923	46.347	70.8213	65.492	0.440437	0.707674	0.41773	0.44287	0.173735	0.323229	0.0566189	0.0500394	1.295	0.7142	2.014	1.531	1.061	1.373	0.56	1.003	0.1475	0.1924	3.192	4.182	887.5	926.6
20	22	0	36	14	1	14	1	72.4	68.5	72.5	62.7	1900.86	708.04	1720.84	2158.3	52.7193	50.0601	91.5101	72.9339	0.576104	0.686376	0.484494	0.498517	0.277712	0.383843	0.0772597	0.0584122	1.2545	1.1046	2.086	2.08	0.998	0.616	0.779	0.668	0.3331	0.3748	3.175	3.68	825.8	880.5
21	18	0	40	22	1	22	1	86.5	102.1	30.5	27.6	156.73	114.32	390.16	159.74	18.5126	10.7389	38.9877	37.364	0.474833	0.287414	0.464121	0.415273	0.237111	0.133179	0.0397263	0.0449394	1.2914	1.2135	1.878	1.537	0.925	1.056	1.047	1.147	0.4709	0.3487	3.224	3.278	695.1	588.8
22	22	0	33	11	1	11	1	71.2	66.3	72.8	77.8	1352.41	1775.02	2152.5	1947.23	53.0536	57.5953	88.2611	93.0508	0.601098	0.618966	0.484504	0.542844	0.300362	0.272494	0.0738837	0.0722189	1.3048	1.2287	2.018	2.06	0.807	0.77	0.776	0.685	0.2913	0.121	3.583	2.921	849	911.3
23	23	0	45	22	1	22	1	56.6	85.4	67	41.8	753.29	458.38	2350.33	121.97	54.9536	12.9568	77.1827	57.475	0.711994	0.225433	0.7507	0.515578	0.361897	0.0942091	0.0511933	0.0578252	1.0935	1.044	2.081	1.236	0.597	1.32	0.764	0.986	0.1867	0.2298	5.486	3.425	1068	705
24	28	0	40	12	1	12	1	73.1	87.8	85.7	27.3	1192	155.76	2685.05	34.51	59.0481	5.71464	106.546	38.4089	0.554203	0.148784	0.498297	0.414343	0.271498	0.0623118	0.0836912	0.0394973	1.0736	0.7997	1.812	0.925	0.75	1.367	0.543	1.26	0.2885	0.1837	2.7408	2.707	826.4	684.9
25	16	0	36	20	1	20	1	70.9	75.1	49.7	65.5	629.14	1603.61	1034.5	1602.02	37.2251	41.8946	60.6582	82.3948	0.613686	0.508462	0.60027	0.563788	0.281877	0.234532	0.0506052	0.0724373	1.2083	1.265	2.079	2.122	0.839	0.992	0.711	0.536	0.3486	0.1587	2.862	2.884	849.1	804.1
26	15	0	36	21	1	21	1	69.5	86	70.4	34.1	1378.27	644.06	1537.57	224.03	46.9509	17.5112	87.2439	45.3738	0.538157	0.385932	0.488367	0.490826	0.263897	0.172573	0.0711559	0.0459925	1.3167	1.3266	1.999	1.74	0.84	1.275	1.08	0.724	0.3614	0.1582	3.496	3.768	868.6	699.4
27	27	0	41	14	1	14	1	81.9	90.6	64	48.2	293.36	450.53	2741.63	981.38	62.1605	38.092	56.4027	60.7133	1.10208	0.627407	0.618473	0.605387	0.57289	0.291382	0.0415449	0.0577005	1.2519	1.2479	1.687	1.513	0.846	1.182	0.646	0.657	0.3304	0.23335	2.972	3.527	954.1	745.5
28	26	0	29	3	0	3	0	77.8	90.8	84.8	63.8	423.01	522.26	364.51	469.62	20.3557	28.0572	49.6666	61.6916	0.409847	0.454798	0.464141	0.405666	0.182657	0.19808	0.0498452	0.064326	1.0638	0.9597	1.336	1.398	1.271	1.101	0.717	0.965	0.5703	0.4934	3.73	5.7	705.3	680.3
29	25	0	35	10	1	10	1	63.8	67.3	80.3	68.3	1809.64	1643.66	2669.58	1414.67	66.4788	44.2376	95.2575	86.9828	0.697885	0.508579	0.547949	0.523559	0.341004	0.251707	0.07097	0.0686774	1.248	1.2696	2.039	2.038	0.8	0.939	0.662	0.652	0.2815	0.2162	5.355	2.731	947.7	896.8
30	24	0	34	10	1	10	1	69.1	88	80.4	51.6	1941.07	995.72	2056.29	510.23	60.1992	17.3066	95.857	70.8568	0.62801	0.244248	0.525341	0.445765	0.253352	0.0825803	0.0774613	0.0731747	1.2377	0.9894	2.012	1.412	0.847	1.486	0.748	0.892	0.2567	0.2066	3.674	3.549	875.8	685.7
31	26	0	38	12	1	12	1	77.5	80.1	69.2	60.2	1614.72	1109.68	1245.54	430.52	31.5213	25.6631	92.3959	81.2216	0.341155	0.315964	0.462522	0.492446	0.1468	0.131955	0.083992	0.0764266	1.1031	1.1007	1.54	1.409	1.248	1.324	0.863	0.815	0.321	0.1413	3.651	3.632	779.7	753.2
32	38	1	58	20	2	20	1	66.1	67.4	49.9	38.2	373.43	341.9	347.91	354.47	24.8863	22.6934	54.7476	48.9676	0.454564	0.463437	0.467798	0.60363	0.186217	0.204306	0.0490513	0.0388468	1.3024	1.2802	1.679	1.887	1.123	0.961	0.799	0.851	0.2726	0.2285	6.345	5.118	911.5	892.4
33	30	1	42	12	1	12	0	73.8	75.7	95.1	74.7	2440.19	1080.93	5894.2	3607.19	55.1284	47.3391	123.509	94.261	0.44635	0.502213	0.381244	0.415428	0.179727	0.222451	0.106152	0.0834809	1.0339	1.1042	1.761	2.043	1.088	1.002	0.212	0.625	0.1904	0.2568	6.464	3.68	823.9	799.5
34	35	1	56	21	2	21	1	89.6	115	51.1	15.9	490.72	61.8	1265.96	30.37	36.226	5.73562	64.3374	21.8872	0.563063	0.262053	0.419536	0.489759	0.282188	0.120574	0.0677421	0.0296664	1.2787	1.2101	1.974	1.382	0.731	1.236	0.988	1.135	0.4948	0.1613	3.767	2.798	673.3	522.3
35	14	0	21	7	0	7	0	67	63.6	76.7	69.1	2380.6	2135.27	2741.13	3306.13	56.7193	64.3087	101.75	85.8795	0.557439	0.748824	0.408773	0.491173	0.260177	0.347434	0.0798925	0.0642031	1.3112	1.2021	1.961	2.09	0.882	0.738	0.78	0.607	0.2762	0.2379	7.953	7.425	902.4	948.4
36	47	2	50	3	2	3	0	71	87.6	61.3	47.7	470.62	403.9	412.89	781.63	26.4824	28.4372	82.4215	62.089	0.321305	0.458007	0.554901	0.250827	0.141933	0.233412	0.0686728	0.0638998	1.1146	1.2635	1.504	1.932	0.923	0.791	0.993	1.072	0.4508	0.4796	4.92	2.843	849.2	688.5
37	41	1	47	6	2	6	1	59.2	83.3	70	42.1	909.4	676.92	1647.12	292.23	52.3408	19.6935	83.8146	56.1419	0.624483	0.35078	0.666053	0.568132	0.285251	0.151225	0.0582148	0.0549759	1.1744	1.2503	2.015	1.593	0.733	1.404	1.02	0.728	0.1811	0.2847	2.498	3.1	1018.4	722.6
38	28	0	42	14	1	14	1	62.7	84.1	54.7	54.7	1148.18	1237.16	1284.46	889.57	44.6679	31.7782	64.6486	71.2328	0.690933	0.446118	0.517833	0.452194	0.361711	0.208458	0.0476836	0.0704022	1.1385	1.2636	2.258	1.763	0.813	1.17	0.577	0.719	0.3395	0.2368	4.026	3.635	960.1	717.7
39	22	0	39	17	1	17	1	78.9	80.5	48.5	41.9	412.2	653.54	612.9	124.11	23.5343	14.9825	64.2697	56.7003	0.366181	0.26424	0.508012	0.522598	0.173897	0.110831	0.0596467	0.0537314	1.3192	1.2178	1.851	1.47	1.029	1.555	1.02	0.921	0.2573	0.2979	3.477	2.978	763.2	747.4
40	21	0	36	15	1	15	1	66.7	82.8	74.8	50.9	559.81	307.92	986.28	1215.17	52.9545	31.0609	91.5205	65.6563	0.578608	0.473084	0.440444	0.475704	0.288803	0.237462	0.0713467	0.0638317	1.1321	1.2403	1.927	1.915	0.729	1.915	0.569	0.738	0.2151	0.1426	2.252	3.401	905.5	728.3
41	25	0	42	17	1	17	1	93.9	86.3	26.7	39.7	224.65	476.73	107.13	456	10.6271	27.6301	36.2363	48.8971	0.293272	0.565066	0.382185	0.530989	0.134847	0.231461	0.040073	0.0496251	1.2826	1.3432	1.511	2.104	1.205	0.924	0.936	0.808	0.1587	0.1425	2.676	3.176	640.4	697.2
42	21	0	41	20	1	20	1	69.8	71.1	34.7	54.2	88.02	906	300.27	1119.43	21.2369	38.5188	36.644	68.3446	0.579546	0.563597	0.519727	0.487894	0.293703	0.248866	0.0300411	0.0571056	1.3269	1.2869	1.929	2.06	0.784	0.97	0.756	0.642	0.2152	0.1605	3.79	3.931	861.7	847.2
43	31	1	35	4	1	4	0	78.4	72.3	29	22.5	202.31	210.14	176.06	135.06	14.6471	13.8978	38.303	29.2824	0.382401	0.474613	0.511475	0.503028	0.188811	0.223534	0.0353928	0.024955	1.2744	1.3465	1.776	1.755	0.935	0.982	0.989	0.681	0.2847	0.2672	2.846	4.1	766.3	831
44	30	1	42	12	1	12	0	84	82.8	28.4	43.5	277.03	345.28	131.32	269.75	15.6641	16.7169	38.0607	59.2139	0.411555	0.282314	0.508204	0.520248	0.19205	0.120362	0.0376764	0.0576313	1.3506	1.1012	1.82	1.497	1.233	1.303	0.79	1.184	0.1474	0.1475	4.036	3.467	715.4	727.5
45	33	1	45	12	1	12	0	58.4	71.7	60.5	57.4	428.34	955.74	2292.26	1419.16	58.2509	40.3663	62.4213	70.4284	0.933188	0.573153	0.573531	0.460633	0.480621	0.285193	0.042729	0.0592396	1.1546	1.2072	2.204	2.042	0.441	0.91	0.835	0.599	0.4244	0.3204	4.176	4.873	1030.3	841
46	29	0	35	6	1	6	1	55.3	86.7	63	58.7	539.38	457.91	2009.57	919.27	53.6821	33.7808	74.0755	78.5022	0.724694	0.430317	0.618095	0.422805	0.372271	0.193733	0.0481261	0.0797272	1.097	1.3811	2.126	1.827	0.487	0.998	1.022	1.189	0.305	0.1902	2.874	3.328	1088.1	696.9
47	32	1	42	10	1	10	0	80.8	87.2	41.8	25.7	426.84	135.63	660.21	129.74	29.093	12.8254	47.8773	34.256	0.607656	0.3744	0.583145	0.428155	0.270336	0.154016	0.0481164	0.0352028	1.3626	1.1852	1.864	1.549	0.825	0.979	0.855	1.016	0.3082	0.4652	6.645	4.817	744.8	689
48	19	0	36	17	1	17	1	68.3	96.3	62.7	29.4	1837.5	247.1	672.09	180.64	37.1365	13.9031	80.5048	39.6218	0.461295	0.350895	0.576956	0.528977	0.197179	0.148896	0.0645631	0.0449288	1.2281	1.3292	1.926	1.622	1.276	1.179	0.735	0.941	0.4296	0.3014	3.479	3.925	883.3	624.5
49	23	0	46	23	2	23	1	69.7	83.7	88.2	59.7	4108.84	1340.11	2339.17	1037.03	55.7171	38.5095	114.504	75.1881	0.486597	0.512176	0.482908	0.600261	0.226782	0.229424	0.0932043	0.0737746	1.2159	0.9981	1.918	1.888	1.133	1.171	0.778	0.602	0.5791	0.2561	2.66	3.445	869.6	721.9
50	37	1	21	-16	0	-16	-1	77.7	94.4	57.6	30.2	1222.82	195.04	998.74	197.49	30.7101	14.9737	74.2777	35.6882	0.41345	0.419569	0.367469	0.505807	0.179996	0.198255	0.0679274	0.039062	1.1644	1.2607	1.517	1.607	1.211	0.988	0.92	0.872	0.1891	0.2418	3.47	3.678	776	647
51	39	1	45	6	1	6	0	70.5	86.7	44.9	26.9	409.13	295.6	464.63	149.42	23.6445	13.3676	57.9663	36.4178	0.407902	0.367061	0.481796	0.382352	0.208689	0.164973	0.0480596	0.0371947	1.2596	1.3046	1.789	1.594	0.895	1.188	0.726	0.821	0.2155	0.15	3.039	3.421	745.5	693.1
52	30	0	45	15	1	15	1	59.1	97.1	101.8	31.2	2152.37	349.45	5199.67	213.22	87.0197	21.609	116.723	39.4211	0.745523	0.548158	0.485416	0.573131	0.397848	0.215882	0.0804344	0.0450662	1.1427	1.3588	2.068	1.699	0.719	0.801	0.763	0.779	0.3589	0.2303	3.431	3.404	1024.8	619.4
53	21	0	53	32	2	32	1	68.7	88.2	32.1	28.5	171.56	154.74	648.65	91.41	25.7402	9.33771	37.2087	39.2504	0.691778	0.237901	0.592374	0.508307	0.341341	0.108507	0.0301071	0.0407933	1.1542	1.1493	2.013	1.376	0.735	1.315	0.573	1.087	0.2174	0.1244	6.019	3.059	874.2	681.2
54	39	1	58	19	2	19	1	74	79.5	50.1	54.2	814.6	843.6	524.4	326.1	28.4129	26.4762	64.8414	73.4301	0.438191	0.360562	0.397432	0.506207	0.19718	0.143354	0.0565178	0.0682793	1.274	1.1659	1.694	1.37	1.178	1.34	0.931	1.085	0.2255	0.249	3.69	4.22	813.9	759
55	16	0	48	32	2	32	1	72.2	72.1	18.3	46.5	37.01	833.04	134.23	379.07	15.3652	26.6701	21.6138	61.6892	0.710897	0.43233	0.579083	0.495414	0.338123	0.167439	0.0184139	0.0523125	1.2606	1.1002	2.169	1.494	0.449	1.249	0.985	0.772	0.1774	0.0817	3.927	2.532	831	834.3
56	30	1	42	12	1	12	0	78.4	78.7	33.7	37.8	382.84	401.72	428.07	274.13	23.1644	21.2153	42.1215	49.0786	0.549943	0.432272	0.642991	0.741208	0.259876	0.200519	0.0389064	0.0455079	1.2642	1.2369	2.053	1.898	0.91	1.018	0.803	0.924	0.439	0.1672	3.398	3.913	767	763.9
57	36	1	44	8	1	8	0	74.8	91.1	33.3	35.2	424.98	515.96	799.57	549.94	24.9879	20.0163	79.9546	70.9879	0.312526	0.281968	0.531925	0.422655	0.131589	0.123397	0.0744525	0.071861	0.9331	1.1512	1.889	1.707	0.752	1.096	0.83	0.5	0.2164	0.1973	5.102	4.097	803.5	660.4
58	40	1	58	18	2	18	1	72	68.2	49.8	85.6	610.63	1955.02	1074.51	1656.74	38.2965	50.312	57.8923	101.373	0.661513	0.496305	0.55461	0.486908	0.322861	0.226117	0.049138	0.0807045	1.401	1.2146	2.117	1.698	0.72	0.944	0.873	0.809	0.4931	0.4924	3.583	3.55	836.6	888.8
59	34	1	38	4	1	4	0	84.5	81.6	63.2	57.9	1616.35	1275.4	1128.31	1339.03	33.9225	36.1097	83.701	73.3392	0.405282	0.492365	0.429782	0.444864	0.193543	0.246487	0.0841273	0.0704185	1.2622	1.3911	1.638	2.051	1.079	0.973	0.707	0.767	0.2292	0.2527	4.385	3.714	716.5	739.2
60	36	1	39	3	1	3	0	73.3	87.4	29.4	25.7	249.94	344.49	179.96	46.76	17.8297	9.69309	37.389	34.885	0.476869	0.277858	0.458972	0.430586	0.214793	0.11486	0.0323588	0.0359389	1.3017	1.0811	1.953	1.419	1.081	1.6	0.968	0.746	0.2167	0.2263	4.487	3.33	819.2	687.5
61	34	1	58	24	2	24	1	75.2	89.4	47.8	26.6	526.12	537.29	1031.4	222.19	29.7883	10.2461	57.5325	34.7529	0.517765	0.294828	0.461011	0.474577	0.268117	0.128094	0.0509512	0.0412694	1.1161	1.1457	1.781	1.419	0.858	1.226	0.876	1.031	0.5953	0.223	3.422	3.368	801.1	671.9
62	19	0	48	29	2	29	1	85.5	96	21.7	30.9	149.54	240.96	135.96	145.39	12.4324	10.6314	27.992	42.431	0.444142	0.250558	0.485088	0.442502	0.220413	0.0913566	0.0282394	0.0479566	1.3289	0.9317	1.887	1.151	0.956	1.291	0.883	1.009	0.281	0.219	4.063	2.853	702.2	626.5
63	32	1	38	6	1	6	0	69	70.8	39.6	32.1	148.04	243.15	152.99	340.42	36.141	25.4733	42.7953	37.6069	0.844507	0.677356	0.538526	0.590016	0.272149	0.28123	0.0346932	0.0313719	1.1407	1.2512	2.19	2.082	0.736	0.786	0.727	0.875	0.2247	0.2676	4.084	3.97	871.3	848.6
64	37	1	41	4	1	4	0	67.1	80.4	46.9	46.2	768.63	420.4	398.61	688.62	23.1385	23.3049	58.6597	60.9518	0.394453	0.38235	0.577217	0.440227	0.186329	0.177419	0.0462973	0.0576743	1.2428	1.2078	1.657	1.693	1.151	0.977	0.828	1.081	0.2443	0.1636	3.675	3.22	896.9	749.5
65	32	1	43	11	1	11	0	72.2	75.9	51.7	45.1	457.94	318.41	1465.33	596.42	43.4174	29.294	60.3588	56.2636	0.719322	0.520656	0.471731	0.527793	0.383487	0.270653	0.0513619	0.0503556	1.0991	1.2725	1.763	1.822	0.558	0.609	0.762	1.133	0.4633	0.3518	3.109	4.644	834.1	792.9
66	42	1	55	13	2	13	1	64.7	76.5	35.2	61.1	305.46	1762.49	612.25	598.65	26.1755	25.1969	42.1812	82.5717	0.620549	0.305152	0.731954	0.444733	0.314392	0.129327	0.0321499	0.0740178	1.2208	1.1134	1.96	1.573	0.621	1.338	0.959	0.791	0.2575	0.5441	4.143	3.143	928	789.6
67	16	0	28	12	0	12	0	71	93.4	61.6	39	343	187.27	2349.1	614.94	53.9577	18.7397	69.564	51.8728	0.775656	0.361263	0.490148	0.350105	0.421182	0.166283	0.0580746	0.0570305	1.27	1.26	1.973	1.741	0.454	0.956	0.722	0.976	0.2891	0.2565	3.415	3.165	849.3	644.6
68	14	0	30	16	1	16	1	81.8	100.9	30.4	18.7	236.44	58.23	202.48	22.22	21.7415	8.06328	48.0886	26.7136	0.452113	0.301841	0.375444	0.508535	0.222165	0.137084	0.0496878	0.0508112	1.2905	1.2776	1.697	1.552	1.109	1.382	0.901	0.522	0.2949	0.2538	3.261	2.618	734.7	595
69	35	1	45	10	1	10	0	98.4	104.5	17.7	16.1	76.82	92.39	35.75	15.68	10.3754	7.70918	23.5053	22.4806	0.441405	0.342925	0.413476	0.569924	0.148011	0.124002	0.0299774	0.0284608	1.3349	1.3653	1.708	1.628	0.96	1.185	0.668	0.889	0.2301	0.4204	4.2555	2.39	610.2	574.4
70	48	2	30	-18	1	-18	-1	70.3	77.9	79.8	32.8	2089.98	334.02	443.5	163.25	26.3406	14.1619	100.602	48.7098	0.261829	0.290739	0.410411	0.464587	0.104625	0.11676	0.0821844	0.0445368	0.9818	1.141	1.123	1.42	1.367	1.457	0.979	0.815	0.2697	0.4111	2.25	3.521	861.1	771.6
71	12	0	27	15	0	15	0	65.5	89.6	77.6	66.8	2574.2	1573.49	2171.59	1109.09	46.423	42.4083	88.2112	112.409	0.526271	0.377269	0.432121	0.520568	0.263461	0.172233	0.0672999	0.114432	1.1693	1.2125	1.708	1.521	0.966	1.104	0.44	0.971	0.2551	0.3004	3.477	4.005	922.5	675.6
72	25	0	46	21	2	21	1	71.7	72.3	50.6	38.7	441.11	386.81	452.69	268.72	29.4129	19.2667	66.1456	50.8223	0.444669	0.3791	0.43664	0.443924	0.181027	0.181869	0.055669	0.0433025	1.2265	0.6072	1.718	1.238	0.893	0.95	1.111	0.914	0.1927	0.4453	3.834	3.978	840.3	831.8
73	18	0	28	10	0	10	0	64.1	115.6	81	31.8	2424.41	1500	5249.16	1560.03	44.1711	38.5829	102.62	110.647	0.430434	0.348703	0.546122	0.299689	0.214611	0.156388	0.0809418	0.131353	1.051	0.9708	1.871	1.597	0.698	1.14	0.755	0.82	0.2745	0.1163	5.448	2.804	899.3	594.3
74	36	1	57	21	2	21	1	80.2	93.8	30.2	32.2	247.79	286.98	210.41	98.6	21.0212	14.4478	37.3499	40.8366	0.562817	0.353796	0.574705	0.563746	0.222112	0.130764	0.035356	0.0450085	1.3726	1.3185	1.892	1.634	1.012	1.183	0.84	0.906	0.3824	0.3074	6.179	6.029	749	641.6
75	40	1	42	2	1	2	0	80.8	63.8	45.2	94	798.13	1768.97	542.82	2301.38	27.1276	73.4804	57.6522	115.289	0.470539	0.63736	0.320969	0.563515	0.211373	0.255654	0.054861	0.0860715	1.3764	1.2656	1.804	2.083	1.141	0.881	0.81	0.88	0.1597	0.1362	3.109	4.89	745.3	950.1
76	38	1	62	24	2	24	1	87.6	56.2	43.1	74.2	584.22	777.6	277.99	2592.23	20.6228	72.4427	58.0881	75.9017	0.355025	0.954427	0.487139	0.491074	0.15707	0.327905	0.0599634	0.0500619	1.3526	1.0824	1.576	2.182	1.264	0.529	1.095	1	0.656	0.3922	4.57	3.666	688	1073
77	23	0	46	23	2	23	1	62.9	79	62.2	46.2	510.66	545.91	1313.29	730.67	47.6372	29.0038	75.7866	59.2439	0.62857	0.489567	0.492668	0.343101	0.288526	0.230984	0.0563833	0.0550259	1.2668	1.2802	1.923	1.917	0.587	0.997	1.022	0.923	0.1355	0.0451	2.82	3.07	957.2	762.4
78	28	0	33	5	1	5	1	66.2	76.1	64.3	72	1171.17	2261.16	1487.12	1043.57	40.7543	31.5397	83.406	96.7369	0.488626	0.326036	0.452152	0.397155	0.242725	0.137815	0.0649739	0.0862075	1.1719	1.1473	1.946	1.596	0.883	1.266	0.792	0.847	0.1469	0.2722	3.572	3.182	911.1	795
79	26	0	35	9	1	9	1	82.5	88	42.7	37	220.2	282.17	988.08	365.02	14.6365	27.1864	45.7118	71.006	0.320191	0.382874	0.452698	0.382505	0.13195	0.175227	0.050329	0.0738464	1.1665	1.2192	1.972	1.76	0.738	1.088	0.795	0.665	0.0893	0.1828	2.28	4.29	642.8	679.3
80	17	0	48	31	2	31	1	59.8	96.9	60.3	45.7	1217.76	482.93	1219.77	389.4	37.1173	15.3939	76.6734	62.5435	0.484096	0.246132	0.528729	0.447316	0.465682	0.091522	0.053871	0.0711662	1.2138	0.9342	1.841	1.263	1.035	1.394	0.927	0.873	0.3208	0.1675	3.163	2.851	1006.9	622.7
81	31	1	56	25	2	25	1	59.1	77.3	46.3	55.5	1081.75	743.16	391.58	634.54	26.8273	24.2748	59.7588	74.4433	0.448926	0.326085	0.469461	0.472757	0.198799	0.151929	0.0415547	0.0675927	1.1758	1.147	1.755	1.58	1.126	1.182	0.728	1.054	0.2087	0.0121	3.101	3.11	1017	779.9
82	26	0	47	21	2	21	1	52.7	65.9	71	40.2	495.58	320.48	2798.34	680.28	66.5417	30.6133	75.0296	47.5793	0.886873	0.643416	0.668409	0.659245	0.428728	0.324175	0.0462053	0.036933	0.9954	1.2253	2.005	1.953	0.456	0.637	0.949	0.811	0.1511	0.0829	4.146	3.74	1143.4	912.9
83	26	0	42	16	1	16	1	69.9	82.5	49.3	29.6	911.12	260.41	926.56	128.87	30.8142	11.8648	62.4366	40.0072	0.493527	0.296568	0.401356	0.406086	0.222488	0.12552	0.0514087	0.038925	1.3019	1.239	2.014	1.531	1.061	1.373	0.601	0.868	0.2638	0.1238	2.741	3.974	860.9	728.1
84	28	0	40	12	1	12	1	67.2	87.8	85.7	27.3	1992.63	155.75	4416.86	34.51	42.1385	5.71464	90.5472	38.4089	0.465376	0.148784	0.398835	0.414343	0.200338	0.0623118	0.0776843	0.0397083	1.0739	0.8009	1.812	0.925	0.75	1.367	0.635	1.259	0.1289	0.1764	3.203	2.616	826.4	684.9
85	24	0	40	16	1	16	1	79.4	78.8	36.8	45	236.31	471.54	162.29	324.83	13.8308	20.1621	50.198	60.3201	0.275525	0.334253	0.515939	0.607141	0.136953	0.167104	0.0469555	0.0559158	1.1713	1.2555	1.502	1.823	1.111	1.069	1.095	0.82	0.2851	0.2561	3.083	3.161	757.3	763.8
86	22	0	41	19	1	19	1	67.4	84.4	48	26.8	272.42	149	1001.78	68.24	44.8965	10.2248	50.9586	36.4374	0.881039	0.280612	0.488797	0.573792	0.382167	0.127621	0.0404771	0.0362411	1.2344	1.2049	1.995	1.492	0.552	1.13	0.817	1.121	0.2712	0.1087	3.328	4.1985	893.1	711.7
87	47	2	50	3	2	3	0	71.2	87.3	61.6	48.9	470.62	403.9	412.89	781.63	25.7646	28.4302	83.1809	63.9896	0.309741	0.444295	0.565384	0.256638	0.136821	0.226089	0.0694742	0.0656521	1.1322	1.2673	1.505	1.937	0.965	0.787	0.983	1.078	0.1032	0.1362	3.517	3.851	847.1	690.5
88	16	0	49	33	2	33	1	59	73.3	39	58.3	249.27	1324.77	575.65	924.75	31.7218	35.397	45.1025	74.3006	0.703328	0.476402	0.541467	0.503513	0.315959	0.22491	0.0313241	0.0640938	1.2627	1.2765	2.052	1.992	0.562	1.079	1.088	0.696	0.2388	0.1881	3.98	3.304	1018.9	822.1
89	25	0	51	26	2	26	1	78.1	93.5	30.2	19	185.32	52.73	237.54	76.77	17.5841	8.71665	39.3637	25.516	0.44671	0.341615	0.539115	0.564509	0.207934	0.165612	0.0362349	0.0281122	1.3165	1.3291	1.836	1.784	1.069	1.008	0.952	1.017	0.2129	0.1927	3.882	4.094	769.2	642.3
90	15	0	42	27	1	27	1	67.5	93.9	63.2	30	1106.05	393.97	1647.21	50.91	46.978	7.99103	75.5512	43.3425	0.621803	0.184369	0.415859	0.401029	0.324278	0.0674904	0.0601238	0.0478938	1.2333	0.9165	2.011	1.143	0.796	1.598	0.915	0.969	0.5012	0.2723	4.353	3.506	892.9	640.3
91	6	0	34	28	1	28	1	67.7	82.8	31.2	41.2	279.27	416.78	258.33	247.18	19.8641	19.3569	39.2744	54.9459	0.505777	0.35229	0.615795	0.540546	0.258641	0.168897	0.0313652	0.0535193	1.2596	1.2855	1.98	1.704	0.934	1.054	1.037	1.103	0.2793	0.1491	4.719	3.342	886.8	727.4
92	10	0	40	30	1	30	1	79.6	99.6	43.8	42.5	527.91	298.52	729.16	303.64	27.4354	15.586	55.4959	58.247	0.494367	0.267584	0.514478	0.360713	0.243926	0.119303	0.051951	0.0681808	1.3705	1.0429	1.995	1.367	1.01	1.19	0.725	1.061	0.7892	0.3814	3.661	3.202	756.7	605.3
93	25	0	46	21	2	21	1	76.8	87	53.4	50.8	636.56	546.12	690.9	268.98	27.4632	16.7621	70.3826	70.3948	0.390198	0.238115	0.414064	0.432844	0.204786	0.110046	0.06354	0.0719631	1.3098	1.0559	1.804	1.27	1.054	1.258	1.046	1.243	0.2309	0.2777	4.035	3.141	785.2	693
94	21	0	29	8	0	8	0	77.3	82.7	40.2	44.3	252.61	620.84	708.27	504.58	25.4036	21.6503	50.8335	58.7246	0.499742	0.368675	0.47218	0.438269	0.276357	0.168607	0.0462966	0.0571674	1.1804	1.2637	1.88	1.698	0.8	1.157	1.099	0.87	0.3146	0.4063	3.306	3.588	777.8	728
95	22	0	45	23	1	23	1	56.6	67.6	73.3	56.2	1246.41	521.52	1750.05	788.87	51.9054	36.0088	89.5597	70.8226	0.579562	0.508437	0.54074	0.641024	0.277187	0.248171	0.0594253	0.0561606	1.1604	1.2107	2.096	2.018	0.824	0.832	0.943	1.013	0.3389	0.1881	4.212	4.076	1065.8	891.6
96	7	0	32	25	1	25	1	85.1	96.8	85	41	1340.64	360.87	4263.56	287.49	55.1367	19.5834	110.154	55.7481	0.500544	0.351283	0.470593	0.465336	0.228874	0.152634	0.108463	0.0634402	1.1207	1.2378	1.895	1.526	1.008	1.114	0.499	0.864	0.5387	0.2808	2.437	3.827	715.4	622.6
97	20	0	34	14	1	14	1	74.7	92.2	29	42.5	164.64	717.08	164.72	153.98	27.1276	12.7339	57.6522	58.6153	0.470539	0.217246	0.320969	0.461763	0.211373	0.0897803	0.0344303	0.0634597	1.0856	1.0777	1.477	1.321	1.089	1.57	1.033	0.946	0.3238	0.2753	3.255	2.791	804.8	653.8
98	24	0	28	4	0	4	0	63.5	72.6	77.7	70.7	1211.72	1198.42	3597.8	2317.78	71.0872	49.6267	83.8037	86.7082	0.848259	0.572342	0.651878	0.498555	0.418401	0.309016	0.0621227	0.0738226	1.1642	1.2465	2.164	2.001	0.594	0.75	0.771	0.913	0.3702	0.137	4.383	2.773	951.4	832.5
99	21	0	45	24	1	24	1	69.3	76.8	30.9	48	206.4	849.15	466.02	571.01	29.0731	28.322	32.4938	61.5092	0.89473	0.460451	0.659203	0.505109	0.413859	0.21218	0.02649	0.0555058	1.1277	1.2651	2.033	1.834	0.629	1.124	0.826	0.817	0.2142	0.1581	4.625	5.437	867	784.5
100	22	0	34	12	1	12	1	80.6	72.9	18.7	31.9	55.69	205.8	126.65	293.89	14.8694	21.6694	22.0254	40.0095	0.675101	0.541607	0.546387	0.547408	0.29949	0.224516	0.0209432	0.0343398	1.3108	1.1899	2.153	1.917	0.569	0.845	0.935	0.967	0.2614	0.236	3.911	3.152	744.4	824.8
101	18	0	52	34	2	34	1	61.9	96.9	57.3	56.1	1034.78	727.11	1669.42	227.36	45.5718	14.5517	66.859	78.7028	0.68161	0.184894	0.600249	0.493833	0.36389	0.0725114	0.0485748	0.0893603	1.1273	0.7498	2.037	0.876	0.829	1.453	0.518	1.09	0.1436	0.0747	2.09	2.72	973.3	623.7
102	43	1	35	-8	1	-8	0	100.6	92	32.2	22.4	332.58	88.96	134.64	142.49	12.5417	13.8046	44.0835	28.4633	0.284498	0.484996	0.428205	0.446128	0.119251	0.211561	0.0522305	0.0309007	1.0857	1.3786	1.31	1.871	1.276	0.94	0.791	0.964	0.2427	0.3603	3.862	3.554	597.8	652.9
103	28	0	35	7	1	7	1	73.8	80.4	39.8	31.3	507.97	374.51	477.55	212.56	27.0579	16.2053	49.9894	41.209	0.541271	0.393247	0.546165	0.529883	0.268107	0.185316	0.0433933	0.0390561	1.217	1.3459	2.16	1.775	1.001	1.131	0.651	0.824	0.2826	0.3569	3.742	2.933	815.4	747.1
104	55	2	55	0	2	0	0	70.9	70.4	44.8	28.7	508.53	198.1	1261.16	412.1	28.3256	17.7582	56.6054	36.3589	0.500404	0.488415	0.537256	0.50145	0.232763	0.231596	0.0471875	0.0301502	0.9801	1.137	1.954	1.935	0.95	0.971	0.56	0.728	0.1794	0.4232	4.206	3.818	848.7	853.6
105	20	0	45	25	1	25	1	62.6	64.1	39.7	51.2	584.79	586.35	508.59	301.17	24.7348	39.3295	50.0691	62.5817	0.494013	0.62845	0.510691	0.360423	0.251436	0.282066	0.0369038	0.047523	1.1112	1.1192	2.007	1.659	1.002	0.479	0.652	1.014	0.6414	0.2385	4.319	2.704	960.9	938.7
106	19	0	40	21	1	21	1	78.1	76.3	56.2	55	894.56	1126.38	997.45	584.77	29.9804	25.3856	74.7228	73.3583	0.401221	0.34605	0.409553	0.461049	0.18796	0.164613	0.0686804	0.0657647	1.2316	1.1767	1.646	1.795	1.03	1.231	0.967	0.928	0.4246	0.2977	3.125	3.166	772.2	790.1
107	17	0	38	21	1	21	1	79.1	85	51	44.2	886.38	720.72	609.5	461.47	23.9444	23.087	67.8817	57.7874	0.352738	0.399516	0.505791	0.513926	0.15066	0.178672	0.0630403	0.0577951	1.2277	1.3403	1.647	1.808	1.227	1.218	0.715	0.933	0.3414	0.1219	3.53	3.29	762	708.7
108	7	0	26	19	0	19	0	85	90.2	35.9	38.8	286.51	698.2	197.28	203.3	20.22	17.3399	47.0439	51.9614	0.429812	0.333708	0.505417	0.39654	0.166702	0.148922	0.0471139	0.0551591	1.206	1.2626	1.709	1.669	1.113	1.596	0.948	0.77	0.2518	0.2245	3.108	3.065	707.4	667.3
109	32	1	60	28	2	28	1	55.4	76.2	65.1	38.3	723.88	386.31	1807.27	542.55	50.1138	27.3836	77.135	46.443	0.64969	0.589617	0.629876	0.507293	0.321437	0.309246	0.0501613	0.0416724	1.1953	1.3281	1.988	2.094	0.644	0.711	0.816	0.944	0.1541	0.1286	3.335	3.2	1086.9	789.3
110	22	0	32	10	1	10	1	66.7	57.6	70.9	89.4	1300.25	1898.49	2576.83	4029.37	57.4627	65.7253	86.4891	110.78	0.664392	0.593296	0.49222	0.48477	0.332795	0.295483	0.0676907	0.0740867	1.2147	1.1343	2.117	1.874	0.708	0.88	0.723	0.63	0.1862	0.4732	3.02	2.961	904.9	1049.4
111	21	0	30	9	1	9	1	69.9	66.5	72.6	64	625.34	604.27	2738.35	1750.51	60.4994	53.5895	82.4764	72.9862	0.733536	0.734241	0.607816	0.537543	0.399474	0.368523	0.0675204	0.0567075	1.2066	1.1785	2.131	2.186	0.451	0.587	1.168	0.886	0.107	0.4524	3.331	2.982	758.1	820.3
112	40	1	53	13	2	13	1	93.6	88	33.3	37	458.51	282.17	178.98	365.02	30.8618	18.4508	52.5078	49.4678	0.587756	0.372986	0.506758	0.447733	0.272191	0.175626	0.050997	0.0512095	1.2055	1.3508	1.59	1.76	1.474	1.088	0.915	1.027	0.5725	0.1144	3.709	2.981	729.9	684
113	24	0	39	15	1	15	1	84.7	102.8	26	41.8	252.56	340.49	158.38	391.26	14.339	37.4468	34.6725	45.6639	0.413556	0.820051	0.4225	0.579703	0.198767	0.312753	0.0346483	0.0549316	1.3704	1.4162	1.771	2.123	1.276	0.729	0.739	0.73	0.2446	0.2031	2.934	2.696	709.1	586.6
114	25	0	42	17	1	17	1	74.2	115.6	28.1	31.8	133.86	299.85	407.89	194.97	23.1388	14.3069	32.2015	42.6196	0.718564	0.335688	0.489791	0.439245	0.35602	0.146499	0.0281537	0.0579296	1.2792	1.3088	2.175	1.597	0.698	1.14	0.785	0.936	0.2622	0.2766	2.994	2.706	809.5	670.9
115	54	2	54	0	2	0	0	79.4	90.4	53.7	41.9	356.97	548.9	1945.57	609.32	41.1458	22.5799	64.9108	56.8302	0.633882	0.397322	0.350722	0.387783	0.339792	0.17626	0.06074	0.0603553	1.1958	1.3012	1.942	1.761	0.686	1.182	0.717	0.849	0.2594	0.1918	3.629	3.532	758.9	666.6
116	22	0	43	21	1	21	1	79.3	73.3	35.4	38.1	585.67	520.08	270.41	576.17	20.6589	24.6469	46.5094	47.8407	0.444188	0.515187	0.564825	0.587502	0.217314	0.249959	0.0434612	0.0412694	1.3394	1.2217	1.818	2.024	1.175	0.981	0.647	0.786	0.3999	0.2258	3.776	3.442	758.1	820.3

## Sheet: Adjusted for heart rate
N	restAnxiety	rest est	exam	exam est	din anxiety	est din anxiety	SDNNrest	SDNNexam	LFrest	LFexam	HFrest	HFexam	SD1 rest	SD1 exam	SD2 rest	SD2 exam	SD1/SD2 rest	SD1/SD2 exam	GI rest	GI exam	CCM rest	CCM exam	ApEN rest	ApEn exam	SampEn rest	SampEn exam	alpha 1 rest	alpha 1 exam	alpha2 rest	alpha 2 exam	LLE rest	LLE exam	PD2 rest	PD2 exam
1	17	0	48	2	31	1	18.5599	29.4102	1201.13	1245.45	1186.68	2589.89	36.3112	39.7297	75.7052	100.439	0.151155	0.158516	17.3151	17.8584	0.0799122	0.0585888	1.67797	1.28871	0.575135	0.416367	1.04214	0.868044	0.294153	0.217848	0.375069	1.4104	0.713996	0.719022
2	18	0	22	0	4	0	12.6663	11.3691	400.962	170.179	445.507	1170.97	30.9754	24.2538	51.6796	38.9411	0.192726	0.23948	18.2376	15.2773	0.0796717	0.106797	1.76358	1.65157	0.622511	0.642887	0.903365	0.790712	0.287363	0.140181	1.50306	1.28348	0.64554	0.60336
3	8	0	39	1	31	1	16.054	20.1204	122.18	930.835	640.908	2364.85	48.4914	48.1869	53.9035	75.8487	0.277489	0.199577	17.1493	14.0892	0.131669	0.107739	1.6616	1.51029	0.622472	0.574572	0.456134	0.787334	0.227582	0.192268	1.15639	1.05492	0.527769	0.61875
4	37	1	35	1	-2	0	21.2104	16.8828	789.603	380.313	2250.44	807.679	52.7308	31.7948	77.128	61.771	0.22438	0.18443	18.7418	21.6864	0.121951	0.087236	1.68482	1.82912	0.661642	0.638509	0.540329	0.711915	0.343393	0.252574	0.789469	0.888616	0.603087	0.965383
5	35	1	43	1	8	0	17.5545	20.2772	275.039	107.291	657.373	226.672	41.3712	44.4689	55.1209	61.0545	0.305624	0.30542	15.2973	24.6246	0.130234	0.106408	1.89871	1.4673	0.67717	0.513682	0.455944	0.487376	0.265473	0.273292	1.02358	1.57083	0.927232	1.00504
6	39	1	39	1	0	0	19.4942	27.5055	545.643	2474.56	1985.16	2945.06	56.9073	59.907	66.8418	100.198	0.250425	0.207604	18.8098	10.8857	0.116956	0.0989225	1.60179	1.75637	0.655351	0.606612	0.545538	0.923122	0.262797	0.219739	1.08145	0.887595	0.535442	0.709401
7	5	0	51	2	46	1	17.3072	24.3115	789.186	1151.35	1042.76	2047.89	40.4692	38.5849	67.023	86.6123	0.184668	0.172056	15.6274	18.7159	0.0878862	0.0745675	1.63326	1.6752	0.607088	0.603273	0.828553	0.817888	0.244574	0.226815	1.15486	0.726273	0.542135	0.530419
8	33	1	40	1	7	0	26.21	32.9749	1162.26	3749.54	2527.05	3815.73	75.0922	78.577	77.4102	120.147	0.292098	0.219101	19.2936	14.5119	0.107521	0.105526	1.62842	1.7718	0.582356	0.684766	0.811734	0.902583	0.182987	0.164471	0.635306	1.18593	0.827375	0.796196
9	23	0	38	1	15	1	24.9933	16.7298	1134.89	756.034	1987.79	1053.56	43.7327	31.9513	92.3415	59.4463	0.171319	0.19793	14.6124	16.1254	0.0738146	0.0878341	1.64258	1.79449	0.571911	0.645919	0.936909	0.831787	0.230276	0.189814	0.942943	0.862989	0.760969	0.740349
10	16	0	22	0	6	0	18.7364	29.4071	1015.65	1779.13	1339.84	2726.28	37.4875	39.8807	72.6568	110.19	0.168491	0.131579	16.6859	14.7545	0.0798955	0.0636757	1.61456	1.63076	0.650189	0.528969	0.916133	0.813345	0.161684	0.310822	0.478008	0.486312	0.612429	0.658766
11	21	0	48	2	27	1	29.3026	21.8538	2595	1576.76	2908.48	1596.15	59.6646	47.6651	109.82	83.1166	0.184352	0.187928	18.8343	18.5782	0.0858147	0.0910148	1.79156	1.77656	0.644716	0.658352	1.02136	0.940512	0.224564	0.25572	1.16143	1.42599	0.679173	0.493656
12	43	1	33	1	-10	0	11.1824	11.4361	100.686	163.22	775.378	496.251	35.8211	27.3267	35.7224	41.6626	0.32515	0.219774	23.3666	24.8294	0.155683	0.101954	1.6312	1.58583	0.691312	0.692923	0.353809	0.614583	0.303773	0.30143	0.496214	0.474231	0.571005	0.624197
13	23	0	39	1	16	1	32.6673	16.1335	2096.14	499.881	2721.23	504.082	62.3733	21.2366	126.324	52.4394	0.166172	0.171347	19.3648	15.9194	0.0806171	0.0759226	1.7373	1.57012	0.571455	0.528037	0.804322	0.808294	0.389843	0.255728	1.02898	0.400372	0.396623	0.825045
14	19	0	34	1	15	1	38.9123	37.0784	3313.92	1126.19	3402.26	4608.34	52.4787	58.4604	148.39	131.479	0.126612	0.172228	14.8427	15.4864	0.0547888	0.0761697	1.48412	1.49726	0.478303	0.541511	0.991634	0.733816	0.270941	0.23519	0.623723	0.391122	0.739819	0.570753
15	20	0	37	1	17	1	23.3863	24.6021	1526.06	1432.43	2246.68	1521.6	47.9256	38.5357	84.7826	86.3539	0.203263	0.172223	16.5829	16.3191	0.0931381	0.0733509	1.77032	1.59169	0.657675	0.580054	0.919573	0.923175	0.214694	0.250304	1.23087	0.23683	0.629939	0.603891
16	21	0	34	1	13	1	19.7969	18.4857	789.89	1256.92	1140.17	797.207	41.2387	34.0715	73.5148	70.4975	0.193411	0.168141	18.1915	17.9092	0.0926284	0.0763659	1.78366	1.78919	0.640269	0.637009	0.75035	1.10793	0.189683	0.261855	0.403728	0.325954	0.754992	0.76623
17	17	0	33	1	16	1	27.1733	20.1899	848.235	524.31	2154.27	438.312	55.143	29.1043	99.4299	67.7525	0.203255	0.174731	16.5868	18.9479	0.0955855	0.0765035	1.73926	1.69822	0.664455	0.617868	0.653671	0.737368	0.314056	0.27338	1.07969	0.369014	1.0401	1.08223
18	19	0	38	1	19	1	25.4355	18.5762	1218.54	430.102	2339.87	981.218	53.4349	27.618	87.6177	59.559	0.22891	0.197618	20.1197	21.1866	0.115132	0.0923225	1.77135	1.65865	0.677125	0.657153	0.67289	0.5963	0.255231	0.255532	0.969239	0.619472	0.602527	0.577202
19	34	1	36	1	2	0	18.6464	10.4943	1156.75	303.3	1493.48	174.817	39.6014	53.9805	79.7986	70.6799	0.166583	0.250897	14.0221	14.5489	0.0657107	0.114597	1.81835	1.005	0.676045	0.502955	0.941637	1.27222	0.166829	0.305314	0.439416	0.585668	0.584818	0.757986
20	22	0	36	1	14	1	30.551	23.9979	2787.41	913.27	3700.33	3590.83	77.3072	64.5703	110.814	82.8324	0.242766	0.262705	16.8597	16.8002	0.117026	0.146913	1.75515	1.55039	0.7259	0.700969	0.824148	0.542388	0.223859	0.198217	0.957221	1.11215	0.592277	0.675562
21	18	0	40	1	22	1	16.6429	19.3178	324.383	329.751	1671.3	1329.05	38.3154	30.976	56.0893	63.4578	0.259102	0.201167	17.6039	17.114	0.129384	0.0932147	1.79128	1.66931	0.712315	0.633417	0.642968	0.621773	0.276039	0.278322	1.24152	0.846128	0.627889	0.665452
22	22	0	33	1	11	1	29.4286	28.2805	1876.26	2137.37	4142.98	2823.4	73.6036	69.3528	103.959	102.108	0.242988	0.224996	16.6281	17.9822	0.121418	0.0990525	1.82806	1.72754	0.692576	0.682396	0.685143	0.701701	0.226108	0.206786	0.848778	0.365272	0.663773	0.531638
23	23	0	45	1	22	1	19.1963	22.3302	660.419	922.247	1806.52	493.738	48.1786	26.0686	72.2685	81.5249	0.203995	0.12043	22.9711	19.4178	0.103688	0.0503279	1.5497	1.44914	0.636776	0.465505	0.637596	0.9306	0.249677	0.261801	0.610141	0.610161	0.95965	0.664681
24	28	0	40	1	12	1	36.0741	15.2308	1745.4	332.049	5756.93	156.833	86.462	12.1824	128.928	56.0795	0.233283	0.0830074	17.3338	15.8324	0.114283	0.034764	1.50211	1.10843	0.630323	0.35345	0.6198	0.936258	0.156097	0.329749	0.829356	0.480754	0.511187	0.529153
25	16	0	36	1	20	1	20.0871	28.7261	872.629	2480.15	1990.19	3832.02	51.6319	64.7945	71.4382	102.468	0.248032	0.222994	20.6	19.882	0.113926	0.102858	1.69287	1.76749	0.713469	0.748325	0.712395	0.797667	0.207181	0.151992	1.0158	0.45002	0.530188	0.541586
26	15	0	36	1	21	1	27.5006	18.436	1826.82	1316.66	2701.19	936.276	62.2306	35.7985	100.442	64.8753	0.210222	0.208652	16.5705	18.5594	0.103087	0.0933007	1.84683	1.84067	0.67827	0.65794	0.729624	0.891735	0.318298	0.19147	1.06512	0.418378	0.643971	0.732706
27	27	0	41	1	14	1	21.7165	23.6797	322.265	810.641	3308.52	3177.22	68.2852	68.539	59.1162	81.4397	0.373959	0.308232	20.0228	22.1722	0.194393	0.14315	1.76421	1.73701	0.546158	0.554134	0.807169	0.881181	0.19954	0.179386	1.02056	0.637135	0.534749	0.674984
28	26	0	29	0	3	0	45.2726	35.9559	850.36	1128.46	1473.04	2192.53	40.9203	60.6239	70.4192	90.6829	0.218807	0.256312	17.4768	15.5532	0.0975161	0.111632	1.47665	1.32975	0.50306	0.53599	0.896436	0.74901	0.190417	0.251697	1.51457	1.28691	0.723795	1.11609
29	25	0	35	1	10	1	27.5239	25.4318	2014.89	2043.72	3309.48	2187.12	74.0187	55.0048	100.514	96.9925	0.239209	0.189372	17.7994	17.4831	0.116884	0.0937244	1.75812	1.78362	0.662341	0.680544	0.75816	0.842095	0.203795	0.195252	0.86659	0.647446	0.965143	0.499054
30	24	0	34	1	10	1	31.0205	28.7375	2530.65	2117.72	3495.14	2307.97	78.4839	36.8081	109.451	103.335	0.242303	0.136028	17.7516	17.0231	0.0977501	0.0459913	1.73674	1.37145	0.679869	0.539222	0.741803	1.01895	0.221363	0.233578	0.759676	0.541	0.675364	0.693542
31	26	0	38	1	12	1	31.7845	29.1227	2656.09	1956.04	3370.14	1337.68	51.85	45.2364	118.502	107.835	0.156697	0.152852	16.5641	17.9434	0.0674269	0.0638353	1.5389	1.5329	0.551515	0.5134	0.973066	0.997237	0.240976	0.223673	0.896332	0.387791	0.690923	0.693295
32	38	1	58	2	20	1	18.1328	14.3293	449.465	429.319	504.011	558.909	29.9535	28.4958	60.0632	54.8718	0.165181	0.173841	15.4946	20.2065	0.0676683	0.0766375	1.83118	1.79807	0.556125	0.631673	1.02361	0.857596	0.241227	0.25422	0.823008	0.6826	1.15476	0.936398
33	30	1	42	1	12	0	40.2132	33.044	3594.8	1691.07	12791.7	8828.67	81.2131	74.0599	149.908	117.9	0.18874	0.222157	13.2821	14.6922	0.0759978	0.0984028	1.44635	1.54237	0.613511	0.722535	0.896403	0.801099	0.0608518	0.176721	0.546518	0.726113	1.20651	0.692059
34	35	1	56	2	21	1	29.2488	13.3204	1082.47	226.542	6160.07	408.098	79.9104	21.0252	95.5554	41.9055	0.322288	0.219538	16.1683	21.43	0.16152	0.101012	1.77084	1.65469	0.760752	0.604711	0.492182	0.645563	0.256366	0.259392	1.28391	0.368633	0.739509	0.585285
35	14	0	21	0	7	0	28.2942	23.6587	2923.4	2373.94	4133.65	4086.52	69.6519	71.4968	112.755	90.552	0.205636	0.256385	13.6076	15.9492	0.0959776	0.118956	1.84263	1.69352	0.652797	0.678657	0.795917	0.699919	0.234312	0.186932	0.829704	0.732639	1.45105	1.33798
36	47	2	50	2	3	0	24.7711	26.4036	652.605	852.052	793.952	3478.45	36.7229	59.99	97.0578	90.1802	0.129838	0.253522	19.0419	9.55922	0.0573546	0.129201	1.5616	1.75174	0.516111	0.736301	0.783812	0.544604	0.28937	0.281285	1.31368	1.25844	0.911408	0.55501
37	41	1	47	2	6	1	21.5387	21.6738	876.836	1296.41	1531.27	1071.85	50.4666	37.7161	82.3003	77.6943	0.192151	0.180588	20.8713	21.1349	0.0877708	0.0778533	1.6604	1.73764	0.631416	0.592607	0.746487	1.01453	0.325506	0.195695	0.577933	0.765308	0.442194	0.597912
38	28	0	42	1	14	1	18.3871	28.4494	1245.6	2401.82	1511.66	3352.81	48.4576	61.694	67.3353	99.2514	0.232253	0.232025	16.7121	16.8793	0.121587	0.108419	1.6049	1.75552	0.728728	0.658083	0.780561	0.839709	0.178786	0.19262	1.05196	0.634385	0.72326	0.702294
39	22	0	39	1	17	1	23.003	20.5062	707.671	1169.95	1806.49	397.736	40.4041	26.8212	84.2108	75.8634	0.173675	0.129321	18.3889	19.1158	0.0824773	0.0542413	1.83841	1.69533	0.670019	0.537701	0.785333	1.16221	0.281786	0.251789	0.710819	0.814417	0.661523	0.569556
40	21	0	36	1	15	1	27.4517	25.8972	682.753	580.52	1467.06	4319.13	64.5842	58.559	101.072	90.15	0.21235	0.240698	14.6368	17.6271	0.105991	0.120817	1.59122	1.72442	0.64038	0.7096	0.66011	1.39469	0.171221	0.199164	0.647269	0.384835	0.410531	0.65468
41	25	0	42	1	17	1	16.4753	21.5652	547.777	980.749	636.951	1929.9	25.9126	56.8418	56.5839	70.1335	0.180964	0.306947	15.1025	20.1098	0.0832079	0.125731	1.7718	1.86341	0.597089	0.796833	0.771682	0.644213	0.236865	0.213349	0.401608	0.376265	0.531953	0.618075
42	21	0	41	1	20	1	13.7181	21.9796	118.541	1262.28	544.612	2172.97	28.6009	53.6663	42.5253	80.6712	0.229115	0.228555	17.705	16.7623	0.116111	0.100922	1.8604	1.80279	0.657134	0.707741	0.675573	0.821784	0.221922	0.186865	0.631714	0.467163	0.69952	0.728629
43	31	1	35	1	4	0	13.671	9.3925	344.524	304.303	510.582	283.219	24.9433	20.1254	49.9843	35.2375	0.180269	0.198125	18.4767	17.4498	0.0890082	0.0933129	1.77634	1.88446	0.641569	0.608803	0.716491	0.816042	0.273776	0.196312	0.78811	0.770259	0.540923	0.763631
44	30	1	42	1	12	0	14.8421	22.1687	541.289	652.387	501.343	963.007	30.606	31.5857	53.202	81.3936	0.215082	0.143874	19.0004	19.2883	0.100367	0.0613394	1.87609	1.53094	0.680451	0.555016	0.882088	0.947932	0.211301	0.319351	0.39425	0.39784	0.780394	0.667568
45	33	1	45	1	12	0	18.294	23.5352	403.516	1351.29	2034.27	2836.92	54.875	57.0725	60.5856	83.7437	0.282178	0.235005	17.868	15.8839	0.145331	0.116935	1.63335	1.69051	0.686641	0.704138	0.454362	0.76531	0.268021	0.17371	1.36225	0.92916	0.737088	0.904893
46	29	0	35	1	6	1	17.5524	31.9067	455.572	942.843	1433.6	3897.28	45.3411	69.5552	68.0779	112.645	0.201907	0.233902	18.7379	16.016	0.103718	0.105305	1.55611	1.91595	0.644509	0.692075	0.529905	0.695506	0.337121	0.313882	1.00608	0.502106	0.500403	0.647725
47	32	1	42	1	10	0	20.5644	14.2103	769.46	285.705	2145.47	575.701	52.4455	27.0168	64.2821	49.7184	0.29895	0.207018	21.3676	16.3114	0.132998	0.0851601	1.89658	1.64325	0.683008	0.590122	0.61446	0.674531	0.233338	0.266688	0.841109	1.22109	1.27199	0.940203
48	19	0	36	1	17	1	23.8839	18.8386	2355.11	633.589	1104.06	1187.64	47.5975	35.649	91.141	63.4457	0.175718	0.224842	19.4128	21.1676	0.07511	0.095408	1.72401	1.83386	0.648041	0.64906	1.12709	0.736286	0.218445	0.235156	1.27679	0.753199	0.638157	0.785157
49	23	0	46	2	23	1	34.3945	30.7793	5433.51	2571.5	4090.57	3818.42	73.6799	73.8948	131.674	104.153	0.189754	0.264061	16.3759	22.341	0.0884361	0.118283	1.70555	1.38707	0.650412	0.70269	0.985257	0.845345	0.229424	0.161747	1.70771	0.688095	0.489837	0.664615
50	37	1	21	0	-16	-1	26.6459	18.3506	2030.67	465.924	2754.26	1127.01	50.9986	35.7701	95.7187	55.1596	0.191263	0.254946	13.1914	19.8853	0.0832664	0.120467	1.62403	1.74244	0.544571	0.631777	0.939736	0.639236	0.256282	0.221804	0.526772	0.615047	0.657452	0.729265
51	39	1	45	1	6	0	22.0584	14.7421	736.15	615.336	1504.24	647.478	42.5437	27.8267	77.7549	52.5434	0.200394	0.201162	17.6457	14.5233	0.102525	0.0904103	1.7533	1.80933	0.655219	0.605467	0.667222	0.823403	0.198226	0.216143	0.588398	0.394902	0.581592	0.666736
52	30	0	45	1	15	1	31.0305	20.2394	2049.46	910.841	4714.32	1448.58	82.859	56.3238	113.898	63.644	0.227249	0.35559	15.1633	23.0286	0.121271	0.140043	1.61608	1.87393	0.645998	0.682665	0.736831	0.496139	0.244255	0.193876	1.14893	0.573165	0.606402	0.682334
53	21	0	53	2	32	1	12.4191	16.03	224.489	333.467	1110.62	424.517	33.6814	20.1229	42.5632	57.6195	0.26764	0.133809	20.0351	19.4755	0.13206	0.0610301	1.61943	1.59256	0.68083	0.527207	0.642537	0.895778	0.169418	0.283705	0.642784	0.324682	1.10693	0.598771
54	39	1	58	2	19	1	21.5765	25.9201	1229.71	1464.38	1195.03	982.616	42.8917	45.9591	79.6675	96.7459	0.188715	0.172432	13.9308	18.3741	0.0849192	0.0685562	1.78114	1.62433	0.593783	0.497278	0.958774	1.01706	0.265604	0.298917	0.643327	0.685994	0.69085	0.803993
55	16	0	48	2	32	1	7.63923	19.2961	53.5941	1196.8	281.479	782.403	22.2503	38.316	26.0094	73.9412	0.29676	0.179404	20.0882	17.1517	0.141147	0.0694821	1.76424	1.54006	0.752418	0.517237	0.373119	1.04204	0.283947	0.222986	0.511392	0.235984	0.73141	0.471122
56	30	1	42	1	12	0	15.8649	17.9035	650.769	688.415	1236.9	805.027	39.3759	36.356	54.9172	64.2474	0.258896	0.20474	23.2171	26.8177	0.122341	0.0949731	1.7622	1.7238	0.741295	0.686717	0.69797	0.77765	0.222389	0.255382	1.2158	0.46212	0.645691	0.744305
57	36	1	44	1	8	0	14.6206	20.7411	658.259	1183.05	1918.28	2891.26	38.7041	45.8955	99.5078	107.492	0.137217	0.166146	18.7654	16.4468	0.0577753	0.0727101	1.3037	1.59273	0.666406	0.664248	0.604232	0.723798	0.235272	0.128491	0.613409	0.507026	0.958283	0.808191
58	40	1	58	2	18	1	20.5803	32.3048	872.454	2474.82	2193.51	2654.84	54.7171	63.6889	69.1995	114.056	0.273377	0.187302	19.1747	16.3322	0.133426	0.085335	1.96139	1.70559	0.731917	0.569555	0.602352	0.839027	0.252507	0.241185	1.42624	1.46798	0.66622	0.650171
59	34	1	38	1	4	0	32.9528	28.8095	3148.5	2334.12	4281.18	4484.79	66.0777	66.0845	116.819	99.2142	0.211316	0.244988	16.0561	16.3624	0.100914	0.122645	1.75343	1.93551	0.611936	0.75437	0.773103	0.719242	0.189246	0.208534	0.613512	0.687047	0.84755	0.712281
60	36	1	39	1	3	0	12.539	14.2569	372.44	728.838	399.591	209.307	26.5683	20.5077	45.6409	50.7418	0.203383	0.15414	16.0358	16.4219	0.0916083	0.0637179	1.82046	1.49875	0.68235	0.541185	0.885555	1.1	0.277058	0.195603	0.620232	0.593364	0.838704	0.650318
61	34	1	58	2	24	1	21.0813	15.273	819.806	1190.14	2504.26	1090.2	46.4165	22.696	71.8169	51.7233	0.228351	0.169282	16.288	18.3086	0.118248	0.0735483	1.55915	1.58649	0.629246	0.547432	0.687344	0.823749	0.24794	0.267246	1.68492	0.578039	0.643218	0.661524
62	19	0	48	2	29	1	11.6619	19.705	303.274	613.907	559.201	943.735	25.2136	27.0863	39.8633	67.727	0.238688	0.159782	18.3059	17.6789	0.118453	0.0582583	1.84423	1.28565	0.712101	0.459849	0.671303	0.808811	0.233987	0.252553	0.744623	0.548157	0.789281	0.570258
63	32	1	38	1	6	0	15.3973	12.9853	195.004	337.651	265.456	656.452	47.6063	35.3736	49.1167	44.3165	0.328361	0.274007	18.2441	20.2541	0.105817	0.113765	1.60022	1.75292	0.741925	0.714709	0.641277	0.667	0.214594	0.254894	0.663265	0.779539	0.751699	0.735554
64	37	1	41	1	4	0	17.4605	22.5157	955.497	748.375	615.988	2182.19	28.7639	41.4863	65.4028	81.3233	0.146852	0.186339	19.2738	16.0802	0.0693689	0.0864652	1.74598	1.68164	0.553287	0.618402	1.03233	0.732262	0.247972	0.295945	0.731637	0.447888	0.671539	0.615408
65	32	1	43	1	11	0	21.4617	20.1999	658.222	506.465	3027.35	1508.96	62.4062	46.5953	72.364	70.9593	0.298604	0.233197	16.3337	18.7437	0.159193	0.121223	1.5385	1.77672	0.61044	0.647052	0.465428	0.482876	0.220072	0.319036	1.33805	0.990615	0.578517	0.87516
66	42	1	55	2	13	1	12.4515	27.5379	354.698	2826.91	825.538	1540.08	30.3947	40.4142	45.4538	104.574	0.21951	0.137533	24.0276	15.8269	0.111212	0.0582878	1.718	1.55425	0.643402	0.55979	0.576288	1.05648	0.292141	0.22227	0.784425	1.52891	0.750633	0.592915
67	16	0	28	0	12	0	24.8879	23.8303	475.523	450.7	4514.99	3561.82	74.8051	45.1007	81.9074	80.4728	0.313384	0.220744	16.8189	13.7896	0.170168	0.101604	1.77933	1.74115	0.677012	0.685731	0.385582	0.616238	0.210411	0.247796	0.842517	0.651227	0.632595	0.628132
68	14	0	30	1	16	1	15.2654	12.8845	438.027	164.48	694.931	177.287	40.2781	22.776	65.4534	44.8969	0.227029	0.207971	13.8513	20.8479	0.111561	0.0944523	1.795	1.75841	0.626076	0.636258	0.814782	0.82229	0.244219	0.127329	0.799337	0.619085	0.626359	0.530079
69	35	1	45	1	10	0	11.7426	11.6951	206.315	280.025	257.862	144.042	27.865	23.3657	38.5207	39.1376	0.292839	0.249103	16.7384	23.7799	0.0981943	0.0900759	1.8396	1.87581	0.691436	0.679277	0.585792	0.680664	0.165011	0.213063	0.568398	1.00756	0.856214	0.488196
70	48	2	30	1	-18	-1	31.5808	15.3033	2818.61	561.033	806.639	460.558	35.5237	23.7868	116.83	63.1283	0.103619	0.135649	13.986	16.7252	0.0414051	0.0544759	1.3765	1.59095	0.382695	0.511202	1.17712	1.12422	0.287283	0.226388	0.791421	1.14194	0.415355	0.668064
71	12	0	27	0	15	0	27.6957	38.0401	3024.89	3447.34	2998.56	5323.63	54.5507	92.912	95.6219	166.384	0.187828	0.214841	14.2273	20.0278	0.0940302	0.0980805	1.64503	1.67945	0.562347	0.585173	0.891135	0.745862	0.13364	0.252385	0.774807	0.780809	0.630904	0.785561
72	25	0	46	2	21	1	20.773	16.1318	624.71	559.062	907.953	561.338	41.6552	27.8465	78.7167	61.0992	0.182552	0.158025	15.0628	15.3922	0.0743177	0.0758106	1.71747	0.849831	0.59266	0.429251	0.750388	0.79021	0.322056	0.263606	0.558597	1.28429	0.712104	0.74073
73	18	0	28	0	10	0	30.035	21.9492	2997.76	4246.98	8025.49	12505.8	54.6172	109.24	114.111	186.18	0.159606	0.240684	18.2111	12.2933	0.0795783	0.107943	1.47672	1.33607	0.623909	0.655092	0.627711	0.677502	0.226412	0.199902	0.82318	0.283519	0.994858	0.567906
74	36	1	57	2	21	1	14.7328	19.8134	441.693	697.145	668.558	581.861	37.4708	35.0973	49.8664	63.6481	0.274565	0.217699	20.9993	22.2562	0.108355	0.0804623	1.91103	1.82156	0.691322	0.645089	0.757988	0.759013	0.22989	0.229488	1.04655	0.778639	1.18113	1.19792
75	40	1	42	1	2	0	22.2148	32.0977	1436.85	1959.66	1759.27	2824.3	48.8371	81.4016	77.3544	121.344	0.231259	0.217636	11.757	18.2819	0.103885	0.0872968	1.91585	1.78314	0.660801	0.675779	0.850387	0.837038	0.221131	0.271248	0.435984	0.419819	0.595029	0.880778
76	38	1	62	2	24	1	23.8833	21.1108	1234.24	675.393	1240.72	1955.58	43.5682	62.9209	84.4304	70.7379	0.196733	0.271546	18.572	14.9916	0.0870384	0.093293	1.87521	1.53433	0.600844	0.666124	0.869632	0.567617	0.287216	0.327567	1.72067	1.28472	0.892317	0.640535
77	23	0	46	2	23	1	21.0032	21.9466	557.348	939.194	1564.41	2162.67	51.9925	49.8988	79.1753	77.7071	0.212251	0.232561	15.924	12.426	0.0974272	0.109726	1.78549	1.78397	0.621553	0.694274	0.561876	0.760113	0.316193	0.254855	0.419219	0.124528	0.506989	0.584242
78	28	0	33	1	5	1	23.3809	32.1205	1410.87	3577.64	2158.15	2612.48	49.0955	49.9026	91.5442	121.682	0.177676	0.14545	14.9796	14.0856	0.0882602	0.0614818	1.64766	1.60212	0.644703	0.566043	0.804501	1.00647	0.239061	0.238818	0.443409	0.767488	0.65016	0.59925
79	26	0	35	1	9	1	26.2008	20.8982	532.924	611.488	5787.47	1714.23	35.4231	58.9153	71.1136	104.528	0.19647	0.216254	17.8554	14.676	0.0809648	0.0989713	1.61172	1.68919	0.777802	0.675277	0.474386	0.739078	0.20156	0.173322	0.226407	0.476439	0.45281	0.840315
80	17	0	48	2	31	1	18.8729	29.4102	1201.13	1245.45	1186.68	2589.89	36.6103	39.7001	76.148	100.439	0.151514	0.158398	16.6625	17.9256	0.14575	0.0588989	1.71513	1.28871	0.580177	0.506132	1.04214	0.868044	0.294153	0.217848	1.01795	0.417979	0.561504	0.570726
81	31	1	56	2	25	1	14.2758	25.4821	1045.89	1221.81	366.047	1715.15	25.9379	39.9096	58.7599	95.4523	0.138418	0.149717	14.7211	16.9285	0.0612961	0.069756	1.66226	1.60017	0.550322	0.565767	1.14514	0.921842	0.232162	0.294347	0.665553	0.0337913	0.549125	0.588506
82	26	0	47	2	21	1	18.3637	14.5744	379.068	384.552	1637.22	979.478	50.8976	36.7336	65.6197	52.1189	0.229385	0.233269	19.7671	21.819	0.110888	0.117529	1.41549	1.72291	0.592946	0.646384	0.52139	0.581517	0.320897	0.245037	0.510933	0.250476	0.712984	0.680402
83	26	0	42	1	16	1	19.5172	15.0662	1229.33	491.219	1686.8	458.551	41.5762	22.381	72.5248	54.9474	0.195381	0.150951	13.679	15.0495	0.0880799	0.0638893	1.82526	1.72259	0.686409	0.567387	0.913415	0.999681	0.17634	0.234215	0.774018	0.334054	0.506024	0.765033
84	28	0	40	1	12	1	36.0741	15.2308	2917.74	332.027	9470.05	156.833	61.7019	12.1824	109.568	56.0795	0.195893	0.0830074	13.8739	15.8324	0.084329	0.034764	1.50253	1.11009	0.630323	0.35345	0.6198	0.936258	0.182545	0.329488	0.370551	0.461649	0.597392	0.511365
85	24	0	40	1	16	1	17.6582	21.3178	412.046	808.275	493.424	954.416	24.1163	34.5603	66.2854	78.9736	0.132208	0.158345	18.7484	21.9685	0.0657159	0.079162	1.63167	1.74971	0.545803	0.659625	0.84136	0.816502	0.301334	0.226623	0.784569	0.707782	0.587701	0.601284
86	22	0	41	1	19	1	17.9842	14.1153	341.538	294.166	1574.61	265.981	56.2875	20.1865	57.0581	51.1977	0.3301	0.147795	16.3561	21.5083	0.143187	0.0672168	1.73381	1.67327	0.667564	0.559268	0.492991	0.804221	0.244159	0.299057	0.810475	0.289987	0.608777	0.812868
87	47	2	50	2	3	0	24.985	26.9503	655.845	847.123	801.855	3438.32	35.9049	59.6284	98.1949	92.6714	0.125631	0.244864	19.4257	9.76649	0.0554946	0.124604	1.58606	1.75727	0.517094	0.737136	0.817451	0.543423	0.286102	0.28327	0.300363	0.357898	0.651912	0.751247
88	16	0	49	2	33	1	11.9913	24.7333	240.108	1960.16	534.112	2024.54	30.5559	52.3741	44.2658	90.379	0.216252	0.20211	16.9631	17.561	0.0971477	0.095416	1.78528	1.78553	0.642853	0.694748	0.572622	0.887046	0.347292	0.199559	0.762255	0.539326	0.70445	0.617034
89	25	0	51	2	26	1	14.1562	11.672	313.216	127.815	678.547	451.066	29.7196	21.1288	51.1749	39.7261	0.209395	0.20986	19.4385	22.2742	0.0974689	0.101738	1.83537	1.8363	0.661992	0.703924	0.822275	0.647438	0.264032	0.257745	0.590467	0.488372	0.737133	0.81323
90	15	0	42	1	27	1	23.6872	18.516	1387.3	960.94	2591.42	302.879	58.9235	19.4911	84.6133	67.6909	0.23305	0.113792	13.917	15.8483	0.121538	0.0416549	1.73224	1.26605	0.672993	0.451705	0.710748	1.0232	0.273415	0.245197	1.49766	0.689032	0.796321	0.696973
91	6	0	34	1	28	1	11.8145	21.0009	355.118	787.699	417.707	882.918	25.2591	36.5839	44.2878	75.5374	0.191523	0.179573	20.6787	20.0422	0.0979398	0.086092	1.76858	1.78715	0.664894	0.631805	0.828271	0.76668	0.30881	0.297483	0.831733	0.402128	0.864756	0.643522
92	10	0	40	1	30	1	21.0421	28.5386	921.961	814.764	2223.96	2261.92	47.9141	42.5396	73.3394	96.2284	0.2375	0.179682	18.7027	14.6615	0.117185	0.0801117	1.90908	1.43662	0.725239	0.555627	0.764267	0.720307	0.199434	0.261036	2.17095	0.938353	0.698021	0.645548
93	25	0	46	2	21	1	24.2701	27.8461	1032.47	1137.16	1817.58	1166.24	44.5441	34.9029	89.6366	101.58	0.177343	0.130523	14.7767	16.4424	0.0930745	0.0603218	1.82791	1.4644	0.643793	0.482433	0.827601	0.871794	0.293104	0.327218	0.647015	0.731042	0.762252	0.612188
94	21	0	29	0	8	0	18.5321	22.5531	417.556	1171.43	1935.21	1796.41	41.9913	40.8509	65.3554	80.6656	0.230379	0.187693	16.9307	16.2433	0.1274	0.0858377	1.64654	1.75691	0.674099	0.629321	0.62224	0.842296	0.306501	0.234739	0.87739	1.09626	0.626017	0.690748
95	22	0	45	1	23	1	21.0664	21.1097	1097.26	656.041	1356.27	1248.32	45.6942	45.2969	84.0305	79.4331	0.166566	0.190977	16.5635	21.4679	0.0796634	0.0932173	1.64434	1.70038	0.642027	0.675828	0.878219	0.741811	0.307857	0.302478	1.10639	0.56166	0.737173	0.745919
96	7	0	32	1	25	1	44.4217	26.3919	2619.48	930.963	16277.1	1913.31	107.732	50.5207	153.975	89.5408	0.261588	0.226123	17.5942	18.6493	0.119612	0.0982511	1.55674	1.7075	0.708492	0.611575	0.721123	0.693576	0.133467	0.215585	1.44086	0.700651	0.471214	0.766137
97	20	0	34	1	14	1	12.7018	25.4227	254.191	1677.56	392.64	842.723	41.8828	29.7902	71.6355	89.6533	0.206093	0.129952	11.3141	18.0591	0.0925803	0.0537048	1.51689	1.49029	0.520639	0.516631	0.876427	1.02647	0.293052	0.241888	0.918588	0.703929	0.611124	0.551949
98	24	0	28	0	4	0	26.4775	29.4336	1338.68	1729.18	4391.21	4825.42	78.5354	71.6056	88.0846	104.154	0.289057	0.238275	21.1342	17.2791	0.142577	0.128649	1.64038	1.74466	0.701578	0.693514	0.565132	0.624375	0.237813	0.263429	1.14187	0.395287	0.789188	0.516243
99	21	0	45	1	24	1	12.104	21.845	274.582	1379.74	824.761	1507.55	38.6771	46.019	37.4784	78.4056	0.35048	0.209553	22.3877	18.0339	0.162115	0.0965639	1.58159	1.76545	0.690443	0.654791	0.545343	0.881778	0.243215	0.228833	0.630709	0.442821	0.852328	1.02733
100	22	0	34	1	12	1	9.2073	13.4669	100.5	302.516	412.458	635.024	26.8337	31.853	29.5881	48.5081	0.332399	0.228645	20.0261	19.0606	0.147459	0.0947818	1.82443	1.66467	0.789116	0.667495	0.423564	0.696956	0.255103	0.277716	0.713196	0.677776	0.748749	0.588165
101	18	0	52	2	34	1	18.8705	36.0163	1092.33	1869.17	1860.28	1502.49	48.1064	37.4078	68.6931	126.187	0.224474	0.118702	19.2401	19.7739	0.11984	0.0465524	1.5902	1.03441	0.652932	0.350765	0.806866	0.906236	0.161604	0.272216	0.448	0.186556	0.374183	0.544283
102	43	1	35	1	-8	0	22.0304	13.427	930.646	208.69	1054.27	784.147	35.0949	32.3839	73.7429	43.5951	0.194646	0.290716	17.5135	17.4597	0.0815885	0.126814	1.49464	1.90625	0.535788	0.732235	0.762793	0.613726	0.193399	0.24632	0.5934	0.920635	0.78104	0.703082
103	28	0	35	1	7	1	17.0933	15.3277	764.006	670.974	1080.28	682.286	40.696	29.0335	61.3067	55.1585	0.232466	0.192574	19.1266	19.3861	0.115147	0.0907494	1.70161	1.87362	0.756429	0.649395	0.816215	0.84497	0.185894	0.225225	0.80697	0.975519	0.700263	0.561006
104	55	2	55	2	0	0	18.1195	11.508	706.006	271.879	2430.82	776.22	39.3251	24.3719	66.6966	42.5947	0.20239	0.195843	18.4419	17.1633	0.094142	0.0928645	1.37312	1.59339	0.67073	0.662298	0.806265	0.828846	0.163142	0.212696	0.522636	1.23644	0.779257	0.706354
105	20	0	45	1	25	1	13.3283	17.8024	633.35	665.431	596.561	387.886	26.7887	44.6339	52.1064	66.6685	0.165852	0.218515	16.4748	11.7638	0.0844133	0.0980755	1.56648	1.57592	0.647453	0.541481	0.962822	0.449637	0.202109	0.310671	1.98824	0.730721	0.775735	0.488512
106	19	0	40	1	21	1	26.1904	24.7651	1500.2	1804.35	2805.25	1500.57	50.2779	40.6653	96.7662	92.8468	0.186977	0.155817	14.7382	16.4023	0.0875934	0.0741208	1.71734	1.64267	0.592332	0.638592	0.795366	0.972613	0.268715	0.260849	1.1799	0.836797	0.592813	0.59716
107	17	0	38	1	21	1	24.2459	23.4276	1526.55	1434.97	1807.81	1829.34	41.2377	45.9667	89.0836	81.5401	0.167695	0.211758	18.3229	19.305	0.0716251	0.0947028	1.71076	1.86091	0.596645	0.679152	0.934974	0.863197	0.197371	0.248378	0.942412	0.324515	0.671871	0.637647
108	7	0	26	0	19	0	19.0808	22.5087	572.545	1567.97	787.812	1025.3	40.4065	38.9408	66.5025	77.8681	0.228444	0.193591	19.0028	15.3506	0.0886019	0.0863925	1.67429	1.74776	0.642554	0.646094	0.787336	1.06501	0.252139	0.198908	0.669712	0.579932	0.602649	0.603046
109	32	1	60	2	28	1	18.1676	17.2717	612.756	620.086	1294.98	1397.88	42.4208	43.9548	70.9679	58.8408	0.18131	0.265893	19.1056	18.0567	0.089704	0.139457	1.69546	1.85393	0.603006	0.745342	0.699964	0.561192	0.26902	0.265212	0.508039	0.361295	0.580829	0.603725
110	22	0	32	1	10	1	26.0463	26.2982	1587.91	1723.96	3843.12	3322.56	70.1753	59.6829	95.5786	105.565	0.244075	0.174526	16.3629	14.9646	0.122257	0.0869202	1.70726	1.60611	0.703753	0.578494	0.640669	0.923472	0.21749	0.204085	0.560119	1.53291	0.550626	0.520239
111	21	0	30	1	9	1	34.7814	27.2409	1088.09	898.019	8290.54	3866.11	105.268	79.6406	108.794	88.975	0.351424	0.312521	22.0754	18.7684	0.191381	0.156858	1.68093	1.64827	0.773963	0.763245	0.341903	0.481516	0.321593	0.253758	0.29461	1.29571	0.634809	0.557204
112	40	1	53	2	13	1	16.8869	20.6832	860.641	603.113	630.596	1667.6	57.9287	39.437	71.9383	72.3214	0.298059	0.208501	18.7572	17.1195	0.138032	0.098176	1.67622	1.87216	0.588526	0.672953	1.07587	0.744192	0.247202	0.268595	1.5467	0.299195	0.713577	0.582905
113	24	0	39	1	15	1	13.7693	29.4214	502.284	989.51	626.427	3304.44	28.5171	108.825	48.8965	77.8451	0.219015	0.577202	15.8662	23.935	0.105265	0.220134	1.90275	1.94779	0.665066	0.876555	0.904812	0.427631	0.196788	0.176805	0.651344	0.491905	0.568569	0.547816
114	25	0	42	1	17	1	12.2006	18.2996	204.276	666.175	949.895	962.358	35.3108	31.7855	39.7794	63.526	0.31199	0.193174	17.2148	16.9581	0.154578	0.0843037	1.78792	1.8122	0.764453	0.616561	0.565031	0.764826	0.223346	0.24244	0.746004	0.716442	0.561303	0.531696
115	54	2	54	2	0	0	25.6861	24.3454	619.816	1235.27	5865.55	3085.92	71.4424	50.8149	85.5328	85.2538	0.303201	0.230858	12.7312	15.0195	0.162531	0.102413	1.66597	1.8011	0.704948	0.682066	0.520605	0.787921	0.19752	0.2192	0.714599	0.495201	0.691418	0.695111
116	22	0	43	1	21	1	16.9595	16.2168	1019.06	772.903	818.685	1272.51	35.9463	36.6283	61.3499	58.321	0.212803	0.219283	20.514	20.5127	0.104111	0.106392	1.86594	1.70869	0.660284	0.706682	0.890768	0.804714	0.178142	0.225117	1.10107	0.646711	0.719615	0.643158
